# Supplementary material for: Molecular Mapping and Candidate Gene Analysis for GA3 Responsive Short Internode in Watermelon (Citrullus lanatus)
Source: Int J Mol Sci. 2019 Dec 31;21(1):290. doi: 10.3390/ijms21010290 (PMC6982186; doi:10.3390/ijms21010290)
Supplement: Supplementary file 1 [file ijms-21-00290-s001.zip]

Archive with 7 entries (5 files):
- ijms-677614-supplementary/
- ijms-677614-supplementary/Supplementary Materials/
- ijms-677614-supplementary/Supplementary Materials/Supplementary Figure 1.docx
- ijms-677614-supplementary/Supplementary Materials/Supplementary Table 1.docx
- ijms-677614-supplementary/Supplementary Materials/Supplementary Table 2.xlsx
- ijms-677614-supplementary/Supplementary Materials/Supplementary Table 3.docx
- ijms-677614-supplementary/Supplementary Materials/Supplementary Table 4.xlsx
