# Supplementary material for: Molecular Mapping and Candidate Gene Analysis for GA3 Responsive Short Internode in Watermelon (Citrullus lanatus)
Source: Int J Mol Sci. 2019 Dec 31;21(1):290. doi: 10.3390/ijms21010290 (PMC6982186; doi:10.3390/ijms21010290)
Supplement: Supplementary file 1 [file ijms-21-00290-s001.zip › ijms-677614-supplementary/Supplementary Materials/Supplementary Table 2.xlsx]

## Sheet: Sheet1
Supplementary Table S2: Information of 225 CAPS markers on chromosome 9
Chr	Position	ΔSNP	Digest(s)	Fwd Primer, Rev Primer	Fwd_Tm,Rev_Tm	Length
Chr9	9433	0.3667	CviRI(tg/ca):639,390+249|HpyCH4V(tg/ca):639,390+249	actagacacaaacctcacagtt,tccacgtttgtctgctctca	57.245,59.250	639
Chr9	306868	0.3919	AanI(tta/taa):667,384+283|PsiI(tta/taa):667,384+283	gtgaggaacggggtgagaaa,agcgtgctcctgaaagtcat	59.605,59.677	667
Chr9	324347	0.4629	SspI(aat/att):374+277,651	tgtagccaaaagggagcagg,aggttatgtccatggcgatct	59.962,58.950	651
Chr9	324640	0.4507	AspLEI(gcg/c):464+240,704|BstHHI(gcg/c):464+240,704|CfoI(gcg/c):464+240,704|GlaI(gc/gc):465+239,704|HhaI(gcg/c):464+240,704|Hin6I(g/cgc):466+238,704|HinP1I(g/cgc):466+238,704|HspAI(g/cgc):466+238,704	ttccctgcgaagtttggtga,tgcccctatggtttgcacat	59.818,59.959	704
Chr9	333712	0.3327	BsiSI(c/cgg):421+258,679|HapII(c/cgg):421+258,679|HpaII(c/cgg):421+258,679|MspI(c/cgg):421+258,679|Sth302II(cc/gg):420+259,679	ggaaagtgacagtccagcga,gccaaacacctcgagcaaaa	59.966,59.616	679
Chr9	412155	0.4333	AfaI(gt/ac):749,494+255|Csp6I(g/tac):749,495+254|CviQI(g/tac):749,495+254|PabI(gta/c):749,493+256|RsaI(gt/ac):749,494+255|RsaNI(g/tac):749,495+254	tattgcagccgttttgccag,ttctccgagtggaaggacca	59.757,60.179	749
Chr9	414257	0.3056	BspHI(t/catga):794,450+344|CciI(t/catga):794,450+344|CviAII(c/atg):794,451+343|FaeI(catg/):794,454+340|FatI(/catg):794,450+344|Hin1II(catg/):794,454+340|Hsp92II(catg/):794,454+340|NlaIII(catg/):794,454+340|PagI(t/catga):794,450+344	ggacttgagtttgggcgaga,ccagaaccaaacggctctct	59.965,59.965	794
Chr9	415071	0.4048	HindIII(a/agctt):637,418+219	gaatgggggagagagcaagg,cagcagctgcaatttccaaa	59.818,57.842	637
Chr9	431257	0.4118	AseI(at/taat):651,358+293|PshBI(at/taat):651,358+293|VspI(at/taat):651,358+293	agcatcactgacgaacctgt,ccaagggtcctaggaagtgc	59.318,59.747	651
Chr9	431258	0.3966	AseI(at/taat):651,358+293|PshBI(at/taat):651,358+293|VspI(at/taat):651,358+293	agcatcactgacgaacctgt,ccaagggtcctaggaagtgc	59.318,59.747	651
Chr9	449132	0.425	BstSNI(tac/gta):615,407+208|Eco105I(tac/gta):615,407+208|HpyCH4IV(a/cgt):615,406+209|HpySE526I(a/cgt):615,406+209|MaeII(a/cgt):615,406+209|SnaBI(tac/gta):615,407+208|TaiI(acgt/):615,409+206	atgaggctcgggcttaggta,accactggatcagccacaag	60.106,59.963	615
Chr9	597356	0.49	AsuII(tt/cgaa):469+286,755|Bpu14I(tt/cgaa):469+286,755|Bsp119I(tt/cgaa):469+286,755|BspT104I(tt/cgaa):469+286,755|BstBI(tt/cgaa):469+286,755|EsaBC3I(tc/ga):470+285,755|NspV(tt/cgaa):469+286,755|SfuI(tt/cgaa):469+286,755|TaqI(t/cga):469+286,755	acaaaattatgagggcctgca,cgacaaaaacgtgggtgcat	58.181,59.970	755
Chr9	611643	0.4988	MfeI(c/aattg):797,479+318|MunI(c/aattg):797,479+318	cttgtctaaggccccttcgg,aaatatggagaacggccggg	60.108,60.179	797
Chr9	679404	0.4088	AatII(gacgt/c):367+320,687|ZraI(gac/gtc):365+322,687	tacagccgcttgttcattgc,cgagcaaaccagggatgcta	59.479,60.108	687
Chr9	694603	0.5029	MfeI(c/aattg):640,437+203|MunI(c/aattg):640,437+203	ccagtctcctcattcagccc,agggtataattgcaactaccacca	59.820,59.771	640
Chr9	695295	0.3861	AspLEI(gcg/c):452+289,741|BstHHI(gcg/c):452+289,741|CfoI(gcg/c):452+289,741|GlaI(gc/gc):453+288,741|HhaI(gcg/c):452+289,741|Hin6I(g/cgc):454+287,741|HinP1I(g/cgc):454+287,741|HspAI(g/cgc):454+287,741	agtttgaaggtgtaattgcaact,aagccccaaaatctacccgg	57.148,60.034	741
Chr9	707836	0.3639	AfaI(gt/ac):656,440+216|Csp6I(g/tac):656,439+217|CviQI(g/tac):656,439+217|PabI(gta/c):656,441+215|RsaI(gt/ac):656,440+216|RsaNI(g/tac):656,439+217	cctggaaccatctccaaccc,cgcaagttttgttcctggca	60.034,59.898	656
Chr9	727438	0.5439	AccII(cg/cg):693,438+255|AspLEI(gcg/c):693,440+253|Bsh1236I(cg/cg):693,438+255|BspFNI(cg/cg):693,438+255|BstFNI(cg/cg):693,438+255|BstHHI(gcg/c):693,440+253|BstUI(cg/cg):693,438+255|CfoI(gcg/c):693,440+253|FnuDII(cg/cg):693,438+255|GlaI(gc/gc):693,439+254|HhaI(gcg/c):693,440+253|Hin6I(g/cgc):693,438+255|HinP1I(g/cgc):693,438+255|HpyCH4IV(a/cgt):436+257,693|HpySE526I(a/cgt):436+257,693|HspAI(g/cgc…	tcttgattctattgggcggga,tcagaatccgggactccact	58.876,59.959	693
Chr9	769087	0.3309	EcoT22I(atgca/t):471+282,753|Mph1103I(atgca/t):471+282,753|NsiI(atgca/t):471+282,753|Ppu10I(a/tgcat):475+278,753|Zsp2I(atgca/t):471+282,753	cccctttggtcaccgattca,tgccctgattctttggtttgtc	59.962,59.372	753
Chr9	800993	0.3601	Asi256I(g/atc):750,433+317|BfuCI(/gatc):750,434+316|Bsp143I(/gatc):750,434+316|BssMI(/gatc):750,434+316|BstKTI(gat/c):750,431+319|BstMBI(/gatc):750,434+316|ChaI(gatc/):750,430+320|DpnI(ga/tc):750,432+318|DpnII(/gatc):750,434+316|Kzo9I(/gatc):750,434+316|MalI(ga/tc):750,432+318|MboI(/gatc):750,434+316|NdeII(/gatc):750,434+316|Sau3AI(/gatc):750,434+316	aaggcccaccaacaaaggaa,ttgtgttgtgcccttgacct	60.032,60.034	750
Chr9	806789	0.3702	HpaI(gtt/aac):358+269,627|KspAI(gtt/aac):358+269,627	acaaggaagaagcaaaatggtct,aggaactttgatggtgatgagaga	58.782,59.466	627
Chr9	822408	0.5596	BspHI(t/catga):397+288,685|CciI(t/catga):397+288,685|PagI(t/catga):397+288,685	tcttgaatgctctttgaggtgt,cagggcccacacaagtctag	57.909,60.036	685
Chr9	822967	0.4036	BglII(a/gatct):600,386+214	acgtgtgggccaaggtttaa,tgctgttctatgctttcccct	60.107,59.365	600
Chr9	831308	0.591	BstSNI(tac/gta):377+344,721|Eco105I(tac/gta):377+344,721|SnaBI(tac/gta):377+344,721	tgtgcatcatagtcctccca,agaagcttcttaactcggtgga	58.122,59.102	721
Chr9	836879	0.391	Bsa29I(at/cgat):656,479+177|BseCI(at/cgat):656,479+177|BshVI(at/cgat):656,479+177|BspDI(at/cgat):656,479+177|Bsu15I(at/cgat):656,479+177|ClaI(at/cgat):656,479+177	ttaaaccgagcatggtcccc,tgaaaattggtgcatggatgact	60.035,59.166	656
Chr9	859588	0.345	AclI(aa/cgtt):683,479+204|Psp1406I(aa/cgtt):683,479+204	tgcattattgggaccagattga,ggcaaggacttctcattgagc	57.752,59.258	683
Chr9	911438	0.4615	BclI(t/gatca):359+253,612|FbaI(t/gatca):359+253,612|Ksp22I(t/gatca):359+253,612	ggagagaagaatgggttcgct,acgtgcattgtcttccaaca	59.792,58.326	612
Chr9	964158	0.5488	SmiI(attt/aaat):385+256,641|SwaI(attt/aaat):385+256,641	gacgtttcatgccattgcca,aatgcagagtcatgggagatt	59.757,57.052	641
Chr9	994952	0.6154	Eco32I(gat/atc):609,401+208|EcoRV(gat/atc):609,401+208	accttctccttcctctcctcc,aggaagaagcagaaactcgga	59.992,59.029	609
Chr9	995896	0.5035	BspLU11I(a/catgt):705,472+233|PciI(a/catgt):705,472+233|PscI(a/catgt):705,472+233	ccaaaaaggggccatccgta,cgggaaattttcgccgtcaa	60.324,59.761	705
Chr9	999237	0.3121	AhaIII(ttt/aaa):365+331,696|DraI(ttt/aaa):365+331,696	atgcatggggtttccttggt,gctcatcatcttcccccacc	59.883,60.179	696
Chr9	1001081	0.44	HpyCH4IV(a/cgt):435+293,728|HpySE526I(a/cgt):435+293,728|MaeII(a/cgt):435+293,728|TaiI(acgt/):438+290,728	gctaccagtcagaggcttca,atgagtgcttgaccctgcaa	59.102,59.889	728
Chr9	1005023	0.5369	PacI(ttaat/taa):707,372+335	cggcgggatggaacttacaa,gccttcatagtccggctgtt	60.392,60.108	707
Chr9	1008127	0.4768	BspLU11I(a/catgt):768,425+343|PciI(a/catgt):768,425+343|PscI(a/catgt):768,425+343	tgcccctagtgttccataagt,tgaagggggttggttccatg	58.442,59.886	768
Chr9	1010110	0.6279	BssNAI(gta/tac):743,388+355|Bst1107I(gta/tac):743,388+355|BstZ17I(gta/tac):743,388+355	tactccacccacacacctca,ggcccgacccttacattcaa	60.105,60.035	743
Chr9	1010184	0.5661	EsaBC3I(tc/ga):743,433+310|TaqI(t/cga):743,432+311	tactccacccacacacctca,ggcccgacccttacattcaa	60.105,60.035	743
Chr9	1019243	0.3719	Eco32I(gat/atc):644,452+192|EcoRV(gat/atc):644,452+192	aatgggagctgcagcactag,tatgcgcatccctgctcttt	60.107,59.819	644
Chr9	1024846	0.5008	Bsp1407I(t/gtaca):611,337+274|BsrGI(t/gtaca):611,337+274|BstAUI(t/gtaca):611,337+274	ctccccgctcccaattagtc,aggatgctaaaggctgctagac	59.893,59.896	611
Chr9	1031439	0.6429	AhlI(a/ctagt):735,463+272|BcuI(a/ctagt):735,463+272|HpaI(gtt/aac):735,469+266|KspAI(gtt/aac):735,469+266|SpeI(a/ctagt):735,463+272	actggaatagccacgtgtca,aggacactaaagcctcaacgt	59.026,59.307	735
Chr9	1032584	0.5509	BglII(a/gatct):715,450+265	tcggaaagagatttatgtgcga,taacggcaatgggggcttag	57.882,60.107	715
Chr9	1033006	0.6193	AfaI(gt/ac):621,448+173|Csp6I(g/tac):621,447+174|CviQI(g/tac):621,447+174|PabI(gta/c):621,449+172|RsaI(gt/ac):621,448+173|RsaNI(g/tac):621,447+174	agctcaaaagacaaaaagacgaca,agtataacggcccaaccaaact	59.605,59.959	621
Chr9	1035512	0.3044	AflII(c/ttaag):374+311,685|BfrI(c/ttaag):374+311,685|BspTI(c/ttaag):374+311,685|BstAFI(c/ttaag):374+311,685|MspCI(c/ttaag):374+311,685|Vha464I(c/ttaag):374+311,685	actcactctcaattttggcatca,tatacgcacagccagctcag	58.599,59.897	685
Chr9	1039123	0.4032	BspHI(t/catga):438+183,621|CciI(t/catga):438+183,621|CviAII(c/atg):437+184,621|FaeI(catg/):434+187,621|FatI(/catg):438+183,621|Hin1II(catg/):434+187,621|Hsp92II(catg/):434+187,621|NlaIII(catg/):434+187,621|PagI(t/catga):438+183,621	tgttggtttctcgtcccttca,agttgaaaccaatcgctgtga	59.513,58.429	621
Chr9	1048855	0.6138	HpyCH4IV(a/cgt):473+200,673|HpySE526I(a/cgt):473+200,673|MaeII(a/cgt):473+200,673|TaiI(acgt/):470+203,673	aacgcagacagcctggattt,ggtggtggtcaaatgcacac	60.251,59.968	673
Chr9	1075978	0.5481	XbaI(t/ctaga):458+225,683	gctccttaggcggatcaaga,cgacatgtcgtcactcgtca	59.247,60.110	683
Chr9	1080693	0.3564	EsaBC3I(tc/ga):796,496+300|TaqI(t/cga):796,497+299	ggggtaaattgcaaatttggttcc,gtaggcacgggtatcaacgt	59.542,59.826	796
Chr9	1108738	0.3393	BpvUI(cgat/cg):606,391+215|Bsa29I(at/cgat):606,387+219|BseCI(at/cgat):606,387+219|BshVI(at/cgat):606,387+219|BspDI(at/cgat):606,387+219|Bsu15I(at/cgat):606,387+219|ClaI(at/cgat):606,387+219|EsaBC3I(tc/ga):606,388+218|MvrI(cgat/cg):606,391+215|Ple19I(cgat/cg):606,391+215|PvuI(cgat/cg):606,391+215|TaqI(t/cga):606,387+219	ggcctaaggagtttgtggct,tctcatcccgtatttgcgatga	59.962,59.636	606
Chr9	1149257	0.4833	BglII(a/gatct):399+358,757|EsaBC3I(tc/ga):757,403+354|TaqI(t/cga):757,402+355	cttagacgtcatggctcctcc,agcaattatatgtcaaatggtcgt	59.932,57.057	757
Chr9	1170667	0.5847	SmiI(attt/aaat):783,435+348|SwaI(attt/aaat):783,435+348	gggggacaaaaggtgacgta,tcttattcttcagtgcgccga	59.602,59.796	783
Chr9	1170926	0.6951	HindIII(a/agctt):468+242,710	catgtcttcacaagtttaatatggtca,atgacaacaggagcggtagc	58.270,60.108	710
Chr9	1178069	0.6377	HpyCH4IV(a/cgt):437+281,718|HpySE526I(a/cgt):437+281,718|MaeII(a/cgt):437+281,718|TaiI(acgt/):434+284,718	catgtcccaccaagaacgga,atttcaggtgagggcgactt	59.964,59.307	718
Chr9	1187537	0.4753	EcoRI(g/aattc):398+388,786	tgcccttttgctggtagagg,ctgttgtgaatgcaggctgg	59.962,59.757	786
Chr9	1189144	0.4374	Eco32I(gat/atc):771,408+363|EcoRV(gat/atc):771,408+363	gtcttccacgaggtcctgtg,gtcaggagtgccgggtattt	60.038,59.748	771
Chr9	1194526	0.3958	Bsa29I(at/cgat):477+317,794|BseCI(at/cgat):477+317,794|BshVI(at/cgat):477+317,794|BspDI(at/cgat):477+317,794|Bsu15I(at/cgat):477+317,794|ClaI(at/cgat):477+317,794	agttggtttcgtttgaattgact,gcctactttcgaccaaccca	57.424,59.964	794
Chr9	1213482	0.5114	AfaI(gt/ac):757,496+261|AssI(agt/act):757,496+261|BmcAI(agt/act):757,496+261|Csp6I(g/tac):757,495+262|CviQI(g/tac):757,495+262|PabI(gta/c):757,497+260|RsaI(gt/ac):757,496+261|RsaNI(g/tac):757,495+262|ScaI(agt/act):757,496+261|ZrmI(agt/act):757,496+261	cccacaatccctgccagatt,tggggatttgccaactgcta	60.033,59.592	757
Chr9	1231609	0.4039	AsuII(tt/cgaa):419+311,730|Bpu14I(tt/cgaa):419+311,730|Bsp119I(tt/cgaa):419+311,730|BspT104I(tt/cgaa):419+311,730|BstBI(tt/cgaa):419+311,730|EsaBC3I(tc/ga):420+310,730|NspV(tt/cgaa):419+311,730|SfuI(tt/cgaa):419+311,730|TaqI(t/cga):419+311,730	ctttcaaactctgcattgcgc,gagttaacgacgtcccccag	59.282,60.109	730
Chr9	1263159	0.5938	AccII(cg/cg):649,377+272|AspLEI(gcg/c):649,375+274|Bsh1236I(cg/cg):649,377+272|BspFNI(cg/cg):649,377+272|BstFNI(cg/cg):649,377+272|BstHHI(gcg/c):649,375+274|BstUI(cg/cg):649,377+272|CfoI(gcg/c):649,375+274|FnuDII(cg/cg):649,377+272|GlaI(gc/gc):649,376+273|HhaI(gcg/c):649,375+274|Hin6I(g/cgc):649,377+272|HinP1I(g/cgc):649,377+272|HspAI(g/cgc):649,377+272|MvnI(cg/cg):649,377+272|SelI(/cgcg):649,379…	ataagccagggtgtgcagtg,ccctccagcaccgctataac	60.323,60.250	649
Chr9	1277683	0.3506	PstI(ctgca/g):791,457+334	cttgctcgcttctgcttcac,aaaggtctcctccacagcca	59.834,60.768	791
Chr9	1296249	0.6831	AluBI(ag/ct):617,380+237|AluI(ag/ct):617,380+237	ttgggccttacctcttgtgg,aagtgctggacaggcaagtt	59.596,60.107	617
Chr9	1296891	0.613	AsuII(tt/cgaa):790,450+340|Bpu14I(tt/cgaa):790,450+340|Bsp119I(tt/cgaa):790,450+340|BspT104I(tt/cgaa):790,450+340|BstBI(tt/cgaa):790,450+340|EsaBC3I(tc/ga):790,449+341|NspV(tt/cgaa):790,450+340|SfuI(tt/cgaa):790,450+340|TaqI(t/cga):790,450+340	tctctgttgggtgagtgcaa,tggtggggtgcacaaaaatg	59.163,59.533	790
Chr9	1297710	0.4006	AhaIII(ttt/aaa):392+249,641|DraI(ttt/aaa):392+249,641	catttttgtgcaccccacca,cacctcatctgcgttgcaag	59.533,59.833	641
Chr9	1301278	0.4605	AhlI(a/ctagt):376+235,611|BcuI(a/ctagt):376+235,611|SpeI(a/ctagt):376+235,611	acaaggaccaaatggacatttca,catacaagcaagcgatgggc	58.778,59.970	611
Chr9	1302864	0.5108	EcoT22I(atgca/t):399+365,764|Mph1103I(atgca/t):399+365,764|NsiI(atgca/t):399+365,764|Ppu10I(a/tgcat):395+369,764|Zsp2I(atgca/t):399+365,764	aggaaggggaaaattttgggt,tgagcagacctaaagtgaactca	57.639,59.359	764
Chr9	1302987	0.5748	Asi256I(g/atc):386+242,628|BfuCI(/gatc):385+243,628|Bsp143I(/gatc):385+243,628|BssMI(/gatc):385+243,628|BstKTI(gat/c):388+240,628|BstMBI(/gatc):385+243,628|ChaI(gatc/):389+239,628|DpnI(ga/tc):387+241,628|DpnII(/gatc):385+243,628|Kzo9I(/gatc):385+243,628|MalI(ga/tc):387+241,628|MboI(/gatc):385+243,628|NdeII(/gatc):385+243,628|Sau3AI(/gatc):385+243,628	ttcttgagcaacgagtgtact,tgagcagacctaaagtgaactca	57.272,59.359	628
Chr9	1304885	0.4786	AanI(tta/taa):604,428+176|PsiI(tta/taa):604,428+176	aatatcccttgtgcccgtcg,ttcccgggatggagaaaagc	60.179,60.034	604
Chr9	1307033	0.6716	AhlI(a/ctagt):484+226,710|BcuI(a/ctagt):484+226,710|SpeI(a/ctagt):484+226,710	agaaaacgtaatggagagtgca,tggacaacgttaataccgaatga	57.997,58.181	710
Chr9	1436523	0.5954	BclI(t/gatca):313+294,607|FbaI(t/gatca):313+294,607|Ksp22I(t/gatca):313+294,607	tgtaccttgcttgcagttgc,ttggcataggcaatgaggca	59.332,60.033	607
Chr9	1446037	0.6306	Acc65I(g/gtacc):792,467+325|Asp718I(g/gtacc):792,467+325|KpnI(ggtac/c):792,471+321	aggtctctcgtgatatgggct,ggaccgagaaggacgaagag	60.133,59.547	792
Chr9	1447746	0.4569	AclI(aa/cgtt):403+396,799|Psp1406I(aa/cgtt):403+396,799	acggtactcccttaaacatgtct,gtcactctgccactccaact	59.163,59.605	799
Chr9	1469437	0.4919	PvuII(cag/ctg):755,402+353	atcatttcgttgccgggtca,caaaggttgaaggccgaaaca	60.322,59.593	755
Chr9	1477267	0.5785	AssI(agt/act):711,467+244|BmcAI(agt/act):711,467+244|ScaI(agt/act):711,467+244|ZrmI(agt/act):711,467+244	aaagcacaaattcgcacccc,tgcggttaggatttctacgaga	59.967,58.981	711
Chr9	1520993	0.3244	PacI(ttaat/taa):612,419+193	tgaacaggcaggaaatgatacca,ttgcttgcatccctgggaaa	59.990,60.179	612
Chr9	1557452	0.3437	MfeI(c/aattg):793,418+375|MunI(c/aattg):793,418+375	tccacttcccctcccttagg,tatttgctcgccgactaccc	59.956,59.896	793
Chr9	1615963	0.4355	AccII(cg/cg):653,394+259|Bsh1236I(cg/cg):653,394+259|Bsp68I(tcg/cga):653,394+259|BspFNI(cg/cg):653,394+259|BstFNI(cg/cg):653,394+259|BstUI(cg/cg):653,394+259|BtuMI(tcg/cga):653,394+259|FnuDII(cg/cg):653,394+259|MvnI(cg/cg):653,394+259|NruI(tcg/cga):653,394+259|RruI(tcg/cga):653,394+259|SelI(/cgcg):653,396+257	tgaaactgaatgccacgtgt,gctctagcggcaatgtgttg	58.326,59.902	653
Chr9	1630873	0.5065	HpaI(gtt/aac):407+298,705|KspAI(gtt/aac):407+298,705	acaccacgctctttccttca,acatggtcattcaagcgtca	59.532,57.817	705
Chr9	1682849	0.5333	AccII(cg/cg):716,494+222|Bsh1236I(cg/cg):716,494+222|BspFNI(cg/cg):716,494+222|BstFNI(cg/cg):716,494+222|BstUI(cg/cg):716,494+222|FnuDII(cg/cg):716,494+222|MvnI(cg/cg):716,494+222|SelI(/cgcg):716,492+224	agaaggctagaaatttagaggcga,atccacagcaaccacatcgt	59.594,59.963	716
Chr9	1683223	0.5668	AatII(gacgt/c):734,457+277|ZraI(gac/gtc):734,455+279	acgtgcctgggtttttgaga,agtggttgccaaacactcca	60.107,60.034	734
Chr9	1683720	0.4483	EcoT22I(atgca/t):639,402+237|Mph1103I(atgca/t):639,402+237|NsiI(atgca/t):639,402+237|Ppu10I(a/tgcat):639,406+233|Zsp2I(atgca/t):639,402+237	tggagtgtttggcaaccact,ttgcggaccaccagtaatgg	60.034,60.322	639
Chr9	1688338	0.4651	AoxI(/ggcc):361+271,632|BshFI(gg/cc):359+273,632|BsnI(gg/cc):359+273,632|BsuRI(gg/cc):359+273,632|HaeIII(gg/cc):359+273,632	agttccattgcattgagggga,tccgttttgtgagtaatacgtaca	59.641,58.233	632
Chr9	1690181	0.5636	PvuII(cag/ctg):751,424+327	tcacggttggagaatctacgt,ctcccattcggttggtcctt	58.835,59.672	751
Chr9	1697663	0.7879	EcoRI(g/aattc):747,390+357	aggtctatcacaatctatcacgaa,tcaatttgtcggtttaactcggt	57.039,58.871	747
Chr9	1710329	0.4815	BspHI(t/catga):474+234,708|CciI(t/catga):474+234,708|PagI(t/catga):474+234,708	tgttttagatgcccttcgact,gggtttgaacacgacctcct	57.304,59.892	708
Chr9	1710333	0.5	BspHI(t/catga):474+234,708|CciI(t/catga):474+234,708|PagI(t/catga):474+234,708	tgttttagatgcccttcgact,gggtttgaacacgacctcct	57.304,59.892	708
Chr9	1751306	0.7805	Bsp19I(c/catgg):401+208,609|CviAII(c/atg):402+207,609|FaeI(catg/):405+204,609|FatI(/catg):401+208,609|Hin1II(catg/):405+204,609|Hsp92II(catg/):405+204,609|NcoI(c/catgg):401+208,609|NlaIII(catg/):405+204,609	ggcaagaagttaaagtttctatacccc,cggtgagaactgagtggtgg	60.148,60.320	609
Chr9	1761457	0.4857	AsuII(tt/cgaa):640,415+225|Bpu14I(tt/cgaa):640,415+225|Bsp119I(tt/cgaa):640,415+225|BspT104I(tt/cgaa):640,415+225|BstBI(tt/cgaa):640,415+225|NspV(tt/cgaa):640,415+225|SfuI(tt/cgaa):640,415+225	tctcatctccgcgaccacta,actgcatcaatcctacaaaaggt	60.107,58.333	640
Chr9	1805866	0.6667	AflII(c/ttaag):791,434+357|BfrI(c/ttaag):791,434+357|BspTI(c/ttaag):791,434+357|BstAFI(c/ttaag):791,434+357|MspCI(c/ttaag):791,434+357|Vha464I(c/ttaag):791,434+357	tgcaaaagtttcagcatatggt,tcttgtggtcatctccatcattca	57.130,59.774	791
Chr9	1831879	0.5405	Bsp68I(tcg/cga):394+286,680|BtuMI(tcg/cga):394+286,680|NruI(tcg/cga):394+286,680|RruI(tcg/cga):394+286,680	gggttatgtgactcctgccc,cccatttcccacgtgtctca	60.107,59.964	680
Chr9	1836957	0.5278	EsaBC3I(tc/ga):649,447+202|TaqI(t/cga):649,446+203	acctacttgccaaattgcct,tgcaaatagactgtgcattttgc	57.691,59.011	649
Chr9	1850884	0.5455	AfeI(agc/gct):600,375+225|Aor51HI(agc/gct):600,375+225|AspLEI(gcg/c):600,374+226|BstHHI(gcg/c):600,374+226|CfoI(gcg/c):600,374+226|Eco47III(agc/gct):600,375+225|GlaI(gc/gc):600,375+225|HhaI(gcg/c):600,374+226|Hin6I(g/cgc):600,376+224|HinP1I(g/cgc):600,376+224|HspAI(g/cgc):600,376+224	tgaccccaaatttgcatgcg,aggtggtgtttggctttagat	60.038,57.474	600
Chr9	1859409	0.6286	EsaBC3I(tc/ga):638,467+171|SspI(aat/att):470+168,638|TaqI(t/cga):638,466+172	cccaaaccccacctcacttt,ataccaacaggcacgtggtt	60.106,59.890	638
Chr9	2018828	0.6	BclI(t/gatca):357+247,604|FbaI(t/gatca):357+247,604|Ksp22I(t/gatca):357+247,604	atccccacttaacctgaggg,taggcacatactccgggtct	58.404,59.739	604
Chr9	2096285	0.641	AanI(tta/taa):750,475+275|PsiI(tta/taa):750,475+275	tcgggtaatcgcaatgacga,tggctctcatctcttgctagg	59.543,58.962	750
Chr9	2097640	0.7143	SmiI(attt/aaat):606,377+229|SwaI(attt/aaat):606,377+229	gcaaatgcaattcaaaacagggt,agatttgagattcaattcctctacct	59.435,57.900	606
Chr9	2101296	0.381	AhaIII(ttt/aaa):477+220,697|DraI(ttt/aaa):477+220,697	ccttcggcatcccatcgtaa,ggttcgcaccaaaagaaggc	59.894,60.319	697
Chr9	2101297	0.381	AhaIII(ttt/aaa):477+220,697|DraI(ttt/aaa):477+220,697	ccttcggcatcccatcgtaa,ggttcgcaccaaaagaaggc	59.894,60.319	697
Chr9	2110382	0.5217	HpyCH4IV(a/cgt):488+265,753|HpySE526I(a/cgt):488+265,753|MaeII(a/cgt):488+265,753|TaiI(acgt/):485+268,753	tagtttgtgggtggttggca,acttcctcctatctcgagtggt	59.741,59.757	753
Chr9	2110762	0.5185	CviAII(c/atg):378+250,628|FaeI(catg/):381+247,628|FatI(/catg):377+251,628|Hin1II(catg/):381+247,628|Hsp92II(catg/):381+247,628|NlaIII(catg/):381+247,628	tgtgatgagtactctatcgcaga,tgcacctttctaaacttctcatca	58.548,58.380	628
Chr9	2112246	0.6667	BpvUI(cgat/cg):617,448+169|MvrI(cgat/cg):617,448+169|Ple19I(cgat/cg):617,448+169|PvuI(cgat/cg):617,448+169	acggttcaacatgttttggca,taaaggggttgttgtgctgc	59.521,58.963	617
Chr9	2118634	0.4615	Eco32I(gat/atc):311+296,607|EcoRV(gat/atc):311+296,607	aagtcccattaaacttacccaca,tctcaaatcgacttctcgtgtca	57.672,59.748	607
Chr9	2128885	0.5556	BfaI(c/tag):479+307,786|FspBI(c/tag):479+307,786|MaeI(c/tag):479+307,786|XspI(c/tag):479+307,786	gcctcgatttcatgagacatgg,ttggtctttgactgtccagtt	59.453,57.355	786
Chr9	2132632	0.6154	BfaI(c/tag):391+261,652|FspBI(c/tag):391+261,652|MaeI(c/tag):391+261,652|XspI(c/tag):391+261,652	agatggaggagcatttcatcga,tgacttggaattcccgaatga	59.298,57.288	652
Chr9	2138788	0.5714	AspLEI(gcg/c):625,313+312|BstHHI(gcg/c):625,313+312|CfoI(gcg/c):625,313+312|GlaI(gc/gc):625,314+311|HhaI(gcg/c):625,313+312|Hin6I(g/cgc):625,315+310|HinP1I(g/cgc):625,315+310|HspAI(g/cgc):625,315+310	tcgtgaagacatattccgggac,agggaagcggttacattgaca	59.900,59.650	625
Chr9	2162668	0.3864	PaeR7I(c/tcgag):682,427+255|SciI(ctc/gag):682,425+257|Sfr274I(c/tcgag):682,427+255|SlaI(c/tcgag):682,427+255|StrI(c/tcgag):682,427+255|XhoI(c/tcgag):682,427+255	accccctcaaacctttttctca,tgtttgaaaaagagatcaacgaga	59.754,57.081	682
Chr9	2166852	0.5425	AatII(gacgt/c):391+377,768|HpyCH4IV(a/cgt):388+380,768|HpySE526I(a/cgt):388+380,768|MaeII(a/cgt):388+380,768|TaiI(acgt/):391+377,768|ZraI(gac/gtc):389+379,768	gtgtatccaggttgcaccca,tgcacaaaaaccaccgcaat	59.962,59.823	768
Chr9	2170989	0.3704	Eco32I(gat/atc):403+285,688|EcoRV(gat/atc):403+285,688	gctcaattttgctgaaacgca,ggatattctcgacgccacgt	58.874,59.970	688
Chr9	2183799	0.5676	AsuII(tt/cgaa):625,391+234|Bpu14I(tt/cgaa):625,391+234|Bsp119I(tt/cgaa):625,391+234|BspT104I(tt/cgaa):625,391+234|BstBI(tt/cgaa):625,391+234|NspV(tt/cgaa):625,391+234|SfuI(tt/cgaa):625,391+234	acaggcgaatcgtgtccatt,tcaagagatttcgtgctggga	60.036,59.377	625
Chr9	2209576	0.75	BfaI(c/tag):729,503+226|FspBI(c/tag):729,503+226|MaeI(c/tag):729,503+226|XspI(c/tag):729,503+226	aggtcacgtgttcgatccac,ccaaacgggagtagcctctg	60.039,60.108	729
Chr9	2213836	0.71	BfaI(c/tag):617,312+305|FspBI(c/tag):617,312+305|MaeI(c/tag):617,312+305|XbaI(t/ctaga):617,311+306|XspI(c/tag):617,312+305	cggtcggcaacttctctgtt,attcaaatctcattttggcccat	60.600,57.296	617
Chr9	2249040	0.4167	AanI(tta/taa):619,427+192|PsiI(tta/taa):619,427+192	tccatttggcagagacccaa,ccccacgttgacccctttat	59.223,59.670	619
Chr9	2342158	0.524	HpyCH4IV(a/cgt):487+250,737|HpySE526I(a/cgt):487+250,737|MaeII(a/cgt):487+250,737|TaiI(acgt/):490+247,737	cccatgaaaagcggggttga,ccgagagttgaacccaggtc	60.898,60.037	737
Chr9	2373335	0.6279	AseI(at/taat):362+255,617|PshBI(at/taat):362+255,617|VspI(at/taat):362+255,617	caatgctcggtggaggtgat,tcgacgacgatcgatccatg	60.108,59.765	617
Chr9	2375212	0.5	MfeI(c/aattg):406+195,601|MunI(c/aattg):406+195,601	acgtttactttgccacccat,accaatggcgagttgactga	58.010,59.604	601
Chr9	2376473	0.5405	AhlI(a/ctagt):673,489+184|BcuI(a/ctagt):673,489+184|BfaI(c/tag):673,488+185|FspBI(c/tag):673,488+185|MaeI(c/tag):673,488+185|SpeI(a/ctagt):673,489+184|XspI(c/tag):673,488+185	ccttgtttctttgtcgccagg,tcctatgctccaccaacacg	60.001,59.751	673
Chr9	2387493	0.625	AsuII(tt/cgaa):753,498+255|Bpu14I(tt/cgaa):753,498+255|Bsp119I(tt/cgaa):753,498+255|BspT104I(tt/cgaa):753,498+255|BstBI(tt/cgaa):753,498+255|NspV(tt/cgaa):753,498+255|SfuI(tt/cgaa):753,498+255	tgcttttggaaattggctaagaa,gcttttggtctgtttcctcagg	57.456,59.705	753
Chr9	2395512	0.4074	AseI(at/taat):768,389+379|PshBI(at/taat):768,389+379|VspI(at/taat):768,389+379	acacatagatgggttttagctct,actgggcatgaattaaatcttgtcc	57.300,59.872	768
Chr9	2401274	0.6314	AclI(aa/cgtt):398+292,690|HpyCH4IV(a/cgt):398+292,690|HpySE526I(a/cgt):398+292,690|MaeII(a/cgt):398+292,690|Psp1406I(aa/cgtt):398+292,690|TaiI(acgt/):401+289,690	tctggcatcaaactcccacc,agttaggtttgcaacactgact	59.962,58.114	690
Chr9	2415514	0.5497	Bsp1407I(t/gtaca):435+357,792|BsrGI(t/gtaca):435+357,792|BstAUI(t/gtaca):435+357,792	agccatgtcatgatggtgca,agctacgaacaacgccttca	60.034,59.967	792
Chr9	2418327	0.6562	Asi256I(g/atc):327+302,629|BfuCI(/gatc):328+301,629|Bsp143I(/gatc):328+301,629|BssMI(/gatc):328+301,629|BstKTI(gat/c):325+304,629|BstMBI(/gatc):328+301,629|ChaI(gatc/):324+305,629|DpnI(ga/tc):326+303,629|DpnII(/gatc):328+301,629|Kzo9I(/gatc):328+301,629|MalI(ga/tc):326+303,629|MboI(/gatc):328+301,629|NdeII(/gatc):328+301,629|Sau3AI(/gatc):328+301,629	ccaaggacaaccgaaataagca,tccttcttgcaggataccaattca	59.183,60.019	629
Chr9	2420822	0.5909	FauNDI(ca/tatg):656,340+316|NdeI(ca/tatg):656,340+316	actcatgatcaaacaaaatacatggt,agcaaaaatttaccgtctatttgca	57.874,58.549	656
Chr9	2436459	0.4943	AcvI(cac/gtg):474+187,661|BbrPI(cac/gtg):474+187,661|Eco72I(cac/gtg):474+187,661|HpyCH4IV(a/cgt):473+188,661|HpySE526I(a/cgt):473+188,661|MaeII(a/cgt):473+188,661|PmaCI(cac/gtg):474+187,661|PmlI(cac/gtg):474+187,661|PspCI(cac/gtg):474+187,661|TaiI(acgt/):476+185,661	ggttctcaccaaacccctcc,tgcttctacttcacccaaagga	60.251,59.291	661
Chr9	2447182	0.4887	EcoT22I(atgca/t):600,337+263|Mph1103I(atgca/t):600,337+263|NsiI(atgca/t):600,337+263|Ppu10I(a/tgcat):600,341+259|Zsp2I(atgca/t):600,337+263	tgatccaaaaagattttcaactttgtg,agatggaaggttcgattcttca	58.118,57.174	600
Chr9	2448325	0.585	AsuII(tt/cgaa):799,446+353|Bpu14I(tt/cgaa):799,446+353|Bsp119I(tt/cgaa):799,446+353|BspT104I(tt/cgaa):799,446+353|BstBI(tt/cgaa):799,446+353|EsaBC3I(tc/ga):799,447+352|NspV(tt/cgaa):799,446+353|SfuI(tt/cgaa):799,446+353|TaqI(t/cga):799,446+353	accacaatggcactttattcatga,tctcatgcaagcattacaaaatgg	59.228,58.587	799
Chr9	2451217	0.52	AseI(at/taat):785,424+361|PshBI(at/taat):785,424+361|VspI(at/taat):785,424+361	tggagcagggcttttcttgt,ccaggcttgaatgggtagca	59.814,60.034	785
Chr9	2464222	0.5946	Bsa29I(at/cgat):441+352,793|BseCI(at/cgat):441+352,793|BshVI(at/cgat):441+352,793|BspDI(at/cgat):441+352,793|Bsu15I(at/cgat):441+352,793|ClaI(at/cgat):441+352,793	tggtctagtcaaaccttgaactt,tatctctcactgcccaccca	57.632,59.957	793
Chr9	2465067	0.619	HpyCH4IV(a/cgt):733,425+308|HpySE526I(a/cgt):733,425+308|MaeII(a/cgt):733,425+308|TaiI(acgt/):733,428+305	tgggtgggcagtgagagata,cggaatggttagcaaatgaggt	59.957,58.983	733
Chr9	2477076	0.3882	BsiWI(c/gtacg):353+350,703|Pfl23II(c/gtacg):353+350,703|PspLI(c/gtacg):353+350,703|SplI(c/gtacg):353+350,703	acccacgccttcaatgcata,tgactccggatcaagaggct	60.035,60.325	703
Chr9	2487360	0.4848	AccII(cg/cg):439+224,663|Bsh1236I(cg/cg):439+224,663|BspFNI(cg/cg):439+224,663|BstFNI(cg/cg):439+224,663|BstUI(cg/cg):439+224,663|FnuDII(cg/cg):439+224,663|HpyCH4IV(a/cgt):663,439+224|HpySE526I(a/cgt):663,439+224|MaeII(a/cgt):663,439+224|MluI(a/cgcgt):437+226,663|MvnI(cg/cg):439+224,663|SelI(/cgcg):437+226,663|TaiI(acgt/):663,442+221	acacagaggaaagaggggga,tgcagaaggcctttctcagg	59.806,59.963	663
Chr9	2493909	0.4208	EsaBC3I(tc/ga):497+183,680|TaqI(t/cga):496+184,680	agacaccactaccatctcca,tctgggatagaccgcaatagac	57.377,59.108	680
Chr9	2497077	0.3945	HpyCH4IV(a/cgt):311+299,610|HpySE526I(a/cgt):311+299,610|MaeII(a/cgt):311+299,610|TaiI(acgt/):308+302,610	agtcaacatcacagtgcact,agtcacacacaacccgaaagt	57.372,60.066	610
Chr9	2498529	0.7647	AssI(agt/act):463+291,754|BmcAI(agt/act):463+291,754|ScaI(agt/act):463+291,754|ZrmI(agt/act):463+291,754	acacaaggttctacccacgt,tgggagcttggaaggttgac	58.874,59.890	754
Chr9	2506476	0.3333	AclI(aa/cgtt):402+214,616|Psp1406I(aa/cgtt):402+214,616	tggtttgatattcacaccgtga,tccactcgctttaaatgggga	57.991,59.369	616
Chr9	2508856	0.5217	BssNAI(gta/tac):766,491+275|Bst1107I(gta/tac):766,491+275|BstZ17I(gta/tac):766,491+275	ggtccgatcagtcccatcac,agcgcaggagttggtaagac	59.895,60.037	766
Chr9	2511671	0.506	MfeI(c/aattg):626,440+186|MunI(c/aattg):626,440+186	gagccctagagttggtttgga,tgcattccagcatccgtttc	59.371,59.189	626
Chr9	2547237	0.6538	BsiWI(c/gtacg):329+275,604|Pfl23II(c/gtacg):329+275,604|PspLI(c/gtacg):329+275,604|SplI(c/gtacg):329+275,604	tgaatggccttgacgcagat,acagaggtttcgtcacggtc	60.035,59.968	604
Chr9	2581854	0.5282	AluBI(ag/ct):653,351+302|AluI(ag/ct):653,351+302|Ecl136II(gag/ctc):653,351+302|Eco53kI(gag/ctc):653,351+302|EcoICRI(gag/ctc):653,351+302|Psp124BI(gagct/c):653,349+304|SacI(gagct/c):653,349+304|SstI(gagct/c):653,349+304	atggcctaaattgggagccc,ggcccactcaaaatttggcc	60.106,60.322	653
Chr9	2592957	0.5714	BalI(tgg/cca):606,368+238|MlsI(tgg/cca):606,368+238|MluNI(tgg/cca):606,368+238|MscI(tgg/cca):606,368+238|Msp20I(tgg/cca):606,368+238	tggccgctaggttgttttca,aggaagcccaccttttcttt	60.179,57.225	606
Chr9	2611351	0.44	CviRI(tg/ca):345+261,606|HpyCH4V(tg/ca):345+261,606	agcgtgatcaagtggctaaga,aaggacttgggtgggtaggt	59.449,60.104	606
Chr9	2622318	0.4628	AhlI(a/ctagt):398+363,761|BcuI(a/ctagt):398+363,761|SpeI(a/ctagt):398+363,761	tcttgaccaagaattaggaggct,aggtgtattgcggtctatcaca	59.153,59.236	761
Chr9	2627115	0.5854	Eco147I(agg/cct):680,452+228|PceI(agg/cct):680,452+228|SseBI(agg/cct):680,452+228|StuI(agg/cct):680,452+228	acttggaaggcgccaacata,cccatcttgcgcaggttcta	59.962,60.108	680
Chr9	2633653	0.6029	Acc16I(tgc/gca):481+316,797|AspLEI(gcg/c):480+317,797|BstHHI(gcg/c):480+317,797|CfoI(gcg/c):480+317,797|FspI(tgc/gca):481+316,797|GlaI(gc/gc):481+316,797|HhaI(gcg/c):480+317,797|Hin6I(g/cgc):482+315,797|HinP1I(g/cgc):482+315,797|HspAI(g/cgc):482+315,797|MstI(tgc/gca):481+316,797|NsbI(tgc/gca):481+316,797	cttttccgatgagccgtcct,actttggtgccatttgggatc	60.108,59.098	797
Chr9	2649156	0.3678	BfaI(c/tag):489+237,726|FspBI(c/tag):489+237,726|MaeI(c/tag):489+237,726|XspI(c/tag):489+237,726	ccagaagggcagtggaatgt,accacttatttgtttttgtttcacct	59.961,58.609	726
Chr9	2659088	0.5312	AclI(aa/cgtt):459+255,714|Psp1406I(aa/cgtt):459+255,714	gagctgttcagtgtgctcct,tccctgtggaaagcattggt	59.965,59.518	714
Chr9	2667182	0.5128	Bsp19I(c/catgg):370+248,618|NcoI(c/catgg):370+248,618	tgcctctctcttgaaacttgca,tgttttgggctcaaaccaact	60.159,58.816	618
Chr9	2741988	0.6562	HpaI(gtt/aac):451+189,640|KspAI(gtt/aac):451+189,640	tcctagatttgagccaatacactga,tgtggcctagacaaaacttact	59.575,57.300	640
Chr9	2760175	0.4526	AcvI(cac/gtg):369+351,720|BbrPI(cac/gtg):369+351,720|Eco72I(cac/gtg):369+351,720|HpyCH4IV(a/cgt):370+350,720|HpySE526I(a/cgt):370+350,720|MaeII(a/cgt):370+350,720|PmaCI(cac/gtg):369+351,720|PmlI(cac/gtg):369+351,720|PspCI(cac/gtg):369+351,720|TaiI(acgt/):367+353,720	aacgagattgggttgggtca,gccaaaaggtttgagagagtgc	59.231,60.288	720
Chr9	2775460	0.5073	AflII(c/ttaag):637,435+202|BfrI(c/ttaag):637,435+202|BspTI(c/ttaag):637,435+202|BstAFI(c/ttaag):637,435+202|MspCI(c/ttaag):637,435+202|Vha464I(c/ttaag):637,435+202	agaagagctgcatcaacccc,ggaatttggaagctcttttatctctca	60.035,59.662	637
Chr9	2797644	0.4594	AseI(at/taat):382+221,603|PshBI(at/taat):382+221,603|VspI(at/taat):382+221,603	ataagaaagggggacgggga,acatctgggtcctaggcctt	59.955,59.955	603
Chr9	2813572	0.4389	SspI(aat/att):468+194,662	gggtgggtgttggggttttt,tctctagtggcaaccccaga	60.984,59.884	662
Chr9	2827542	0.4905	BssNAI(gta/tac):396+326,722|Bst1107I(gta/tac):396+326,722|BstZ17I(gta/tac):396+326,722	tgcaccaattcttcgcgttg,agggtctaaattgaaagttttgtgagt	60.041,59.658	722
Chr9	2865825	0.4333	AfaI(gt/ac):490+200,690|AssI(agt/act):490+200,690|BmcAI(agt/act):490+200,690|Csp6I(g/tac):491+199,690|CviQI(g/tac):491+199,690|PabI(gta/c):489+201,690|RsaI(gt/ac):490+200,690|RsaNI(g/tac):491+199,690|ScaI(agt/act):490+200,690|ZrmI(agt/act):490+200,690	taccgtctctgcccttcgta,gcggtctagatacctgcacc	60.035,59.968	690
Chr9	2890208	0.5191	Eco147I(agg/cct):445+322,767|PceI(agg/cct):445+322,767|SseBI(agg/cct):445+322,767|StuI(agg/cct):445+322,767	catggctgaatctcgcatgc,catgatccagccgtctctcc	60.040,59.967	767
Chr9	2892900	0.4241	BalI(tgg/cca):417+277,694|BclI(t/gatca):694,419+275|FbaI(t/gatca):694,419+275|Ksp22I(t/gatca):694,419+275|MlsI(tgg/cca):417+277,694|MluNI(tgg/cca):417+277,694|MscI(tgg/cca):417+277,694|Msp20I(tgg/cca):417+277,694	ttgtcggtttagggagtggc,tcgtttcatgacatgtttgcca	59.964,59.379	694
Chr9	2892901	0.3824	BalI(tgg/cca):417+277,694|BclI(t/gatca):694,419+275|FbaI(t/gatca):694,419+275|Ksp22I(t/gatca):694,419+275|MlsI(tgg/cca):417+277,694|MluNI(tgg/cca):417+277,694|MscI(tgg/cca):417+277,694|Msp20I(tgg/cca):417+277,694	ttgtcggtttagggagtggc,tcgtttcatgacatgtttgcca	59.964,59.379	694
Chr9	2903099	0.5	AflII(c/ttaag):611,402+209|BfrI(c/ttaag):611,402+209|BspTI(c/ttaag):611,402+209|BstAFI(c/ttaag):611,402+209|MspCI(c/ttaag):611,402+209|Vha464I(c/ttaag):611,402+209	gggttctgctaaggttcccc,gggacccacattcgaccaat	60.034,60.034	611
Chr9	2935315	0.5406	AluBI(ag/ct):730,416+314|AluI(ag/ct):730,416+314	agcgaatcattttaagcgacttct,acggtccccttcccttctaa	59.368,59.882	730
Chr9	2936838	0.5199	Eco32I(gat/atc):768,402+366|EcoRV(gat/atc):768,402+366	aggtgaccaatttggcccaa,tgaatcattcaagcacgaaaaga	60.105,57.312	768
Chr9	2937390	0.5409	AfaI(gt/ac):464+323,787|Csp6I(g/tac):463+324,787|CviQI(g/tac):463+324,787|PabI(gta/c):465+322,787|RsaI(gt/ac):464+323,787|RsaNI(g/tac):463+324,787	ccctctatcccctatagaacaagg,gggggcgtatctgatgtcag	58.973,59.966	787
Chr9	3073702	0.3635	AfaI(gt/ac):679,456+223|Csp6I(g/tac):679,457+222|CviQI(g/tac):679,457+222|PabI(gta/c):679,455+224|RsaI(gt/ac):679,456+223|RsaNI(g/tac):679,457+222	gaattgacatctcacgcggc,tcgattgggctatactcgct	59.973,58.383	679
Chr9	3376085	0.3295	Cfr9I(c/ccggg):614,324+290|SmaI(ccc/ggg):614,322+292|TspMI(c/ccggg):614,324+290|XmaI(c/ccggg):614,324+290	attaaggtgctgcccttccc,catgtggcgtgtgagcaaaa	60.033,59.969	614
Chr9	3425114	0.4748	AfaI(gt/ac):649,331+318|Csp6I(g/tac):649,330+319|CviQI(g/tac):649,330+319|PabI(gta/c):649,332+317|RsaI(gt/ac):649,331+318|RsaNI(g/tac):649,330+319|SmiI(attt/aaat):327+322,649|SwaI(attt/aaat):327+322,649	gtctttcagcttctaagttgagtca,aattgacacggtggactccc	59.014,59.964	649
Chr9	3814955	0.3345	HpaI(gtt/aac):644,450+194|KspAI(gtt/aac):644,450+194	tgacacttggacccctctca,ccaagacactcggtaacaacc	60.105,58.859	644
Chr9	3818559	0.5684	BstSNI(tac/gta):635,404+231|Eco105I(tac/gta):635,404+231|SnaBI(tac/gta):635,404+231	tttacatagtttcaacccatgagatt,tggtgggatctagctgggaa	57.122,59.956	635
Chr9	3825778	0.4335	AflII(c/ttaag):711,489+222|BfrI(c/ttaag):711,489+222|BspTI(c/ttaag):711,489+222|BstAFI(c/ttaag):711,489+222|HpyCH4IV(a/cgt):490+221,711|HpySE526I(a/cgt):490+221,711|MaeII(a/cgt):490+221,711|MspCI(c/ttaag):711,489+222|TaiI(acgt/):487+224,711|Vha464I(c/ttaag):711,489+222	aggctagttccctccatgct,gaccgcctgatttcattgaca	60.327,58.916	711
Chr9	3854521	0.3476	AfeI(agc/gct):605,429+176|Aor51HI(agc/gct):605,429+176|AspLEI(gcg/c):605,430+175|BstHHI(gcg/c):605,430+175|CfoI(gcg/c):605,430+175|Eco47III(agc/gct):605,429+176|GlaI(gc/gc):605,429+176|HhaI(gcg/c):605,430+175|Hin6I(g/cgc):605,428+177|HinP1I(g/cgc):605,428+177|HspAI(g/cgc):605,428+177	actcgtgggcttgaaatacgt,agaagtcgacatgggcttcg	59.998,60.109	605
Chr9	3904283	0.4045	Bsp68I(tcg/cga):645,370+275|BtuMI(tcg/cga):645,370+275|NruI(tcg/cga):645,370+275|RruI(tcg/cga):645,370+275	cgtctgctttagaagttgtcgt,ccgttgcccaagctctatca	58.949,60.108	645
Chr9	3912732	0.4587	BssNAI(gta/tac):475+294,769|Bst1107I(gta/tac):475+294,769|BstZ17I(gta/tac):475+294,769	catttgctagaattgcggcga,cacacctctcggctctcaaa	59.936,59.682	769
Chr9	3915336	0.454	AsuII(tt/cgaa):443+306,749|Bpu14I(tt/cgaa):443+306,749|Bsp119I(tt/cgaa):443+306,749|BspT104I(tt/cgaa):443+306,749|BstBI(tt/cgaa):443+306,749|EsaBC3I(tc/ga):444+305,749|NspV(tt/cgaa):443+306,749|SfuI(tt/cgaa):443+306,749|TaqI(t/cga):443+306,749	acaaccaacaagacaaaagaaaca,ggacgaaagaacaaaagaaaaacca	58.152,59.135	749
Chr9	3918305	0.3875	AoxI(/ggcc):332+268,600|BalI(tgg/cca):330+270,600|BshFI(gg/cc):330+270,600|BsnI(gg/cc):330+270,600|BsuRI(gg/cc):330+270,600|HaeIII(gg/cc):330+270,600|MlsI(tgg/cca):330+270,600|MluNI(tgg/cca):330+270,600|MscI(tgg/cca):330+270,600|Msp20I(tgg/cca):330+270,600	caattcaacaatgatcagtaaagaggt,ttggcataaatcaaatcacatgga	58.482,57.458	600
Chr9	4031726	0.5148	FauNDI(ca/tatg):331+278,609|NdeI(ca/tatg):331+278,609	tgtctatttgggtctatcgcgt,tgtttgtggcaaaaattagcaagt	59.308,58.818	609
Chr9	4032728	0.3182	AfaI(gt/ac):640,394+246|AssI(agt/act):640,394+246|BmcAI(agt/act):640,394+246|Csp6I(g/tac):640,395+245|CviQI(g/tac):640,395+245|PabI(gta/c):640,393+247|RsaI(gt/ac):640,394+246|RsaNI(g/tac):640,395+245|ScaI(agt/act):640,394+246|ZrmI(agt/act):640,394+246	ggtggtgacatttcatggcc,ttggcgggaaagtgaggatc	59.468,60.035	640
Chr9	4037550	0.3415	Acc16I(tgc/gca):408+344,752|AspLEI(gcg/c):409+343,752|BstHHI(gcg/c):409+343,752|CfoI(gcg/c):409+343,752|FspI(tgc/gca):408+344,752|GlaI(gc/gc):408+344,752|HhaI(gcg/c):409+343,752|Hin6I(g/cgc):407+345,752|HinP1I(g/cgc):407+345,752|HspAI(g/cgc):407+345,752|MstI(tgc/gca):408+344,752|NsbI(tgc/gca):408+344,752	ctcttggcttcaccccactt,tctttgcctccgcttgatgt	59.889,59.963	752
Chr9	4038945	0.3617	BspHI(t/catga):466+205,671|CciI(t/catga):466+205,671|PagI(t/catga):466+205,671	cccatgggattcagctctga,caaggctgcatactcctcca	59.158,59.457	671
Chr9	4089369	0.5	AclI(aa/cgtt):479+228,707|HpyCH4IV(a/cgt):479+228,707|HpySE526I(a/cgt):479+228,707|MaeII(a/cgt):479+228,707|Psp1406I(aa/cgtt):479+228,707|TaiI(acgt/):476+231,707	acctccctctctaaccccaa,tcccccatttccctctctct	59.202,59.275	707
Chr9	4121462	0.4528	AspA2I(c/ctagg):454+255,709|AvrII(c/ctagg):454+255,709|BlnI(c/ctagg):454+255,709|XmaJI(c/ctagg):454+255,709	ggagaggctaccggatctct,ttgcagtgggcttaggttgt	59.888,59.815	709
Chr9	4161797	0.5175	SspI(aat/att):638,384+254	ccaaccaaatgcagtcggtg,cacacaatccaacgcgatgg	60.039,60.179	638
Chr9	4176826	0.4205	Bsa29I(at/cgat):431+235,666|BseCI(at/cgat):431+235,666|BshVI(at/cgat):431+235,666|BspDI(at/cgat):431+235,666|Bsu15I(at/cgat):431+235,666|ClaI(at/cgat):431+235,666|EsaBC3I(tc/ga):430+236,666|TaqI(t/cga):431+235,666	acatcctctgagttggcacg,cccatcatccctccatctagc	60.037,59.441	666
Chr9	4355986	0.5017	AatII(gacgt/c):444+190,634|ZraI(gac/gtc):446+188,634	acgagttggaaaattttgctct,ttctgcggcaccaaacattg	57.081,59.968	634
Chr9	4360260	0.3788	HpyCH4IV(a/cgt):420+240,660|HpySE526I(a/cgt):420+240,660|MaeII(a/cgt):420+240,660|TaiI(acgt/):423+237,660	accgattcttaaaacccagaga,tcgaccccactctacttcct	57.097,59.297	660
Chr9	4407129	0.3372	Bsa29I(at/cgat):469+179,648|BseCI(at/cgat):469+179,648|BshVI(at/cgat):469+179,648|BspDI(at/cgat):469+179,648|Bsu15I(at/cgat):469+179,648|ClaI(at/cgat):469+179,648	cgagcgatgcaacgttgaat,ccactgagctaagacggctt	59.905,59.752	648
Chr9	4536799	0.3199	AhlI(a/ctagt):430+358,788|BcuI(a/ctagt):430+358,788|SpeI(a/ctagt):430+358,788	gacaaagagaaaacacaccctga,ggccaaggctcaaattgacc	59.055,59.753	788
Chr9	4543188	0.3426	AanI(tta/taa):399+299,698|PsiI(tta/taa):399+299,698	acggggatctgcaccaaaaa,acgtgagctggtggaagaag	60.179,59.966	698
Chr9	4565765	0.3983	BclI(t/gatca):430+366,796|FbaI(t/gatca):430+366,796|Ksp22I(t/gatca):430+366,796	acatgcacatgcgagtctct,cagcgccaactttttgaagga	59.751,59.933	796
Chr9	4594931	0.3386	BsiSI(c/cgg):466+203,669|HapII(c/cgg):466+203,669|HpaII(c/cgg):466+203,669|MspI(c/cgg):466+203,669|Sth302II(cc/gg):467+202,669	actctccctacggattccca,ggtagccaggtgtacggatg	59.365,59.896	669
Chr9	4727257	0.4741	SspI(aat/att):422+199,621	acccttcttgtgtgtccattca,aggagtgtgggatagaggtgt	59.825,59.637	621
Chr9	4728523	0.3481	MfeI(c/aattg):652,474+178|MunI(c/aattg):652,474+178	cgatcggttaccctctaccg,tggttcacaagattttgggtct	59.410,58.090	652
Chr9	4742039	0.336	EsaBC3I(tc/ga):776,477+299|TaqI(t/cga):776,476+300	tccattagctttggccccaa,acctcgggagatgggatcat	59.589,59.808	776
Chr9	4754826	0.3929	BamHI(g/gatcc):396+352,748	acgacatggttgccaaacaa,gggggtgttgtttcaatggc	58.893,59.965	748
Chr9	4776077	0.5534	CviRI(tg/ca):679,494+185|HpyCH4V(tg/ca):679,494+185	acatgtgccaaaaatttatataaccaa,ccaatgttgtcgaaaccgca	57.050,59.691	679
Chr9	4887996	0.3087	AfaI(gt/ac):483+179,662|Bsp1407I(t/gtaca):481+181,662|BsrGI(t/gtaca):481+181,662|BstAUI(t/gtaca):481+181,662|Csp6I(g/tac):482+180,662|CviQI(g/tac):482+180,662|CviRI(tg/ca):662,482+180|HpyCH4V(tg/ca):662,482+180|PabI(gta/c):484+178,662|RsaI(gt/ac):483+179,662|RsaNI(g/tac):482+180,662	tcctcttcttctccttgttcttt,tcgtctatcagtgacaaatgaca	57.104,57.614	662
Chr9	5003414	0.4715	BglII(a/gatct):479+242,721	agtgggccaccttacgaaaa,tccttttctatgtaggttggaagt	59.525,57.302	721
Chr9	5011351	0.4	CviRI(tg/ca):446+221,667|HpyCH4V(tg/ca):446+221,667	tggtacaacaacataatggagga,tgtgagattagtcaaattgcgca	57.493,59.249	667
Chr9	5225915	0.4235	EsaBC3I(tc/ga):355+247,602|TaqI(t/cga):356+246,602	aggagcaacaagacaggtgg,gcatgacatttgcacaataagcc	59.891,59.692	602
Chr9	5276067	0.3138	BstSNI(tac/gta):475+320,795|Eco105I(tac/gta):475+320,795|SnaBI(tac/gta):475+320,795	atgagggcccctacttggat,agagtggcaaaggatcttcca	60.029,59.012	795
Chr9	5306959	0.4125	Alw44I(g/tgcac):625,410+215|ApaLI(g/tgcac):625,410+215|VneI(g/tgcac):625,410+215	aaaacgtcgacagcagggtt,aaaagtgcagccaccacaag	60.463,59.539	625
Chr9	5649837	0.3511	Eco32I(gat/atc):661,435+226|EcoRV(gat/atc):661,435+226	gccaagagaaatagaattatggcca,ggagatctctacttccacagttgt	59.464,59.535	661
Chr9	6112779	0.5345	FauNDI(ca/tatg):730,370+360|NdeI(ca/tatg):730,370+360	acacatcctctccaatccaca,tcttgttaagcttcacgtgtca	58.731,58.212	730
Chr9	6428769	0.3852	AsuII(tt/cgaa):779,481+298|Bpu14I(tt/cgaa):779,481+298|Bsp119I(tt/cgaa):779,481+298|BspT104I(tt/cgaa):779,481+298|BstBI(tt/cgaa):779,481+298|NspV(tt/cgaa):779,481+298|SfuI(tt/cgaa):779,481+298	tactgtgctggtgtatgcca,tgtgtgctcacccaatcgat	59.020,59.675	779
Chr9	6446130	0.356	AsuII(tt/cgaa):739,500+239|Bpu14I(tt/cgaa):739,500+239|Bsp119I(tt/cgaa):739,500+239|BspT104I(tt/cgaa):739,500+239|BstBI(tt/cgaa):739,500+239|NspV(tt/cgaa):739,500+239|SfuI(tt/cgaa):739,500+239	cgtgcagtctctcgctaataga,tgaggagagaggaaggcgaa	59.712,59.960	739
Chr9	6502364	0.3153	AccII(cg/cg):469+185,654|Bsh1236I(cg/cg):469+185,654|BspFNI(cg/cg):469+185,654|BstFNI(cg/cg):469+185,654|BstUI(cg/cg):469+185,654|FnuDII(cg/cg):469+185,654|MvnI(cg/cg):469+185,654|SelI(/cgcg):467+187,654	ggatgaaagtttaatttccgggga,ccctaatgacccacaaccaca	59.292,59.925	654
Chr9	6661196	0.3207	Bsa29I(at/cgat):602,377+225|BseCI(at/cgat):602,377+225|BshVI(at/cgat):602,377+225|BspDI(at/cgat):602,377+225|Bsu15I(at/cgat):602,377+225|ClaI(at/cgat):602,377+225	ccctgacagagaaagggcag,actgctcatgtggactcacc	60.036,59.677	602
Chr9	7122347	0.322	EcoRI(g/aattc):423+251,674	tggcgttgaaatcaagaagtcg,ggagttgaggtttgagtggct	59.777,60.203	674
Chr9	7722649	0.3624	AsuII(tt/cgaa):374+279,653|Bpu14I(tt/cgaa):374+279,653|Bsp119I(tt/cgaa):374+279,653|BspT104I(tt/cgaa):374+279,653|BstBI(tt/cgaa):374+279,653|EsaBC3I(tc/ga):375+278,653|NspV(tt/cgaa):374+279,653|SfuI(tt/cgaa):374+279,653|TaqI(t/cga):374+279,653	tgtttccgaactttatagtgaaagtga,gtggaagagatggcccatgg	59.288,60.467	653
Chr9	7993677	0.3678	PacI(ttaat/taa):753,452+301|SmiI(attt/aaat):455+298,753|SwaI(attt/aaat):455+298,753	cctttgaacaatagaaagtttgccg,tccgtatcttcaaacccgca	59.598,59.391	753
Chr9	8560824	0.3233	BspLU11I(a/catgt):680,448+232|PciI(a/catgt):680,448+232|PscI(a/catgt):680,448+232	tgagtgtactcccgttcctt,agtttgatgggtgatgcagc	57.995,58.820	680
Chr9	8586468	0.4405	AoxI(/ggcc):388+257,645|BshFI(gg/cc):386+259,645|BsnI(gg/cc):386+259,645|BsuRI(gg/cc):386+259,645|Eco147I(agg/cct):386+259,645|HaeIII(gg/cc):386+259,645|PceI(agg/cct):386+259,645|SseBI(agg/cct):386+259,645|StuI(agg/cct):386+259,645	gtgactcaatttgtaccgctga,gttgggcatcgaggcataga	58.936,59.893	645
Chr9	9843928	0.328	AfaI(gt/ac):702,459+243|Csp6I(g/tac):702,460+242|CviQI(g/tac):702,460+242|PabI(gta/c):702,458+244|RsaI(gt/ac):702,459+243|RsaNI(g/tac):702,460+242	tccattttccattcggctcct,agggaaaagctaggggttgtg	59.715,59.924	702
Chr9	10407393	0.3507	AseI(at/taat):386+379,765|PshBI(at/taat):386+379,765|VspI(at/taat):386+379,765	ttacatcagacgtggcccac,tcacgtccaaagtcagccaa	60.037,59.821	765
Chr9	13768374	0.3314	MfeI(c/aattg):379+325,704|MunI(c/aattg):379+325,704	tcatcacaaacagtcacacaaaca,ggttcttgtctcctctgccc	59.543,60.036	704
Chr9	14016824	0.337	EcoT22I(atgca/t):388+378,766|Mph1103I(atgca/t):388+378,766|NsiI(atgca/t):388+378,766|Ppu10I(a/tgcat):384+382,766|Zsp2I(atgca/t):388+378,766	gcatacaccccagctaacca,tcggcaagagagttgtgcat	59.745,59.965	766
Chr9	15125075	0.3129	AluBI(ag/ct):482+201,683|AluI(ag/ct):482+201,683|HindIII(a/agctt):480+203,683	ttcttttgagaaaccatgcagg,tggtcccgtggttaaacttt	57.411,57.267	683
Chr9	17918809	0.3895	AssI(agt/act):678,403+275|BmcAI(agt/act):678,403+275|ScaI(agt/act):678,403+275|ZrmI(agt/act):678,403+275	tcgtggtaatggtgtgtgtga,tggcatctaaggttaggtcaca	59.587,58.822	678
Chr9	18923577	0.3287	Eco32I(gat/atc):777,406+371|EcoRV(gat/atc):777,406+371	tggtgaaaacaaaaatggaggaaga,cttctccaatgttgctcgcc	59.576,59.551	777
Chr9	20734436	0.4521	BfaI(c/tag):481+299,780|FspBI(c/tag):481+299,780|MaeI(c/tag):481+299,780|XspI(c/tag):481+299,780	agcaatgccaaggacttcgt,gcatccagcatgagaacaaaca	60.251,59.770	780
Chr9	21781751	0.3653	EcoT22I(atgca/t):632,393+239|Mph1103I(atgca/t):632,393+239|NsiI(atgca/t):632,393+239|Ppu10I(a/tgcat):632,389+243|Zsp2I(atgca/t):632,393+239	tccatccaaaactaacaataggggt,agtaatttccagcaacatcgaca	59.984,58.677	632
Chr9	22236778	0.3334	AccIII(t/ccgga):791,444+347|Aor13HI(t/ccgga):791,444+347|BseAI(t/ccgga):791,444+347|BsiSI(c/cgg):791,443+348|Bsp13I(t/ccgga):791,444+347|BspEI(t/ccgga):791,444+347|BspMII(t/ccgga):791,444+347|HapII(c/cgg):791,443+348|HpaII(c/cgg):791,443+348|Kpn2I(t/ccgga):791,444+347|MroI(t/ccgga):791,444+347|MspI(c/cgg):791,443+348|Sth302II(cc/gg):791,442+349	ttgagagcttgacctgccag,gtggaattgggaaggctcca	59.964,59.960	791
Chr9	22286988	0.3359	AoxI(/ggcc):462+176,638|BshFI(gg/cc):460+178,638|BsnI(gg/cc):460+178,638|BsuRI(gg/cc):460+178,638|HaeIII(gg/cc):460+178,638	gtgttcgaccttggattcacc,aaaccggatccttgccagag	59.195,60.035	638
Chr9	27089003	0.3183	AccII(cg/cg):669,403+266|Bsh1236I(cg/cg):669,403+266|BspFNI(cg/cg):669,403+266|BstFNI(cg/cg):669,403+266|BstUI(cg/cg):669,403+266|FnuDII(cg/cg):669,403+266|MvnI(cg/cg):669,403+266|SelI(/cgcg):669,405+264	ccgttgctgtcacatgaagg,acaaggattgtttgaattaactaggga	59.481,59.052	669
Chr9	29945494	0.4016	FauNDI(ca/tatg):757,502+255|NdeI(ca/tatg):757,502+255	tggattggattggtggagaaa,tttccttgcctgcattttcaa	57.176,57.166	757
Chr9	30869446	0.4096	HpaI(gtt/aac):678,367+311|KspAI(gtt/aac):678,367+311	tgcctctagctcctttgcat,gttgggagtgctctgggttt	59.085,60.179	678
Chr9	32761621	0.4074	BspHI(t/catga):456+299,755|CciI(t/catga):456+299,755|CviAII(c/atg):457+298,755|FaeI(catg/):460+295,755|FatI(/catg):456+299,755|Hin1II(catg/):460+295,755|Hsp92II(catg/):460+295,755|NlaIII(catg/):460+295,755|PagI(t/catga):456+299,755	acaagagggcaacaaattggg,aagatgcgtgcgaagagtgt	59.306,60.320	755
Chr9	33243578	0.3138	SspI(aat/att):438+337,775	gtcatgtcagagctgctcgt,gatggatgaaggcgagggag	60.109,59.965	775
Chr9	33291373	0.439	XbaI(t/ctaga):730,435+295	cttcctcagccccgtagaga,aggtgggaagagagcattgc	60.396,60.035	730
Chr9	33421688	0.3333	BsiSI(c/cgg):433+189,622|HapII(c/cgg):433+189,622|HpaII(c/cgg):433+189,622|MspI(c/cgg):433+189,622|Sth302II(cc/gg):434+188,622	tgcttacacacttggcaactg,cccattatcgcaccctgtgt	59.325,60.107	622
Chr9	33644733	0.3571	CviAII(c/atg):720,365+355|FaeI(catg/):720,362+358|FatI(/catg):720,366+354|Hin1II(catg/):720,362+358|Hsp92II(catg/):720,362+358|NlaIII(catg/):720,362+358	aggcgttatgtccttgaccg,accggaccaaatcgaaccaa	60.108,59.891	720
Chr9	34418608	0.4314	Alw44I(g/tgcac):745,465+280|ApaLI(g/tgcac):745,465+280|VneI(g/tgcac):745,465+280	agctgctctgtgctgatgtt,tgacgggacaatcggaacaa	59.964,59.607	745
