# Supplementary material for: Molecular Mapping and Candidate Gene Analysis for GA3 Responsive Short Internode in Watermelon (Citrullus lanatus)
Source: Int J Mol Sci. 2019 Dec 31;21(1):290. doi: 10.3390/ijms21010290 (PMC6982186; doi:10.3390/ijms21010290)
Supplement: Supplementary file 1 [file ijms-21-00290-s001.zip › ijms-677614-supplementary/Supplementary Materials/Supplementary Table 4.xlsx]

## Sheet: Primers
Supplementary Table S4: The information of primers used in this study
	Position	Enzyme	Forward Sequence	Reverse sequence	Fragment Length (bp)
1	Chr9: 324640	HhaI	ttccctgcgaagtttggtga	tgcccctatggtttgcacat	704
2	Chr9: 695295	HhaI	agtttgaaggtgtaattgcaact	aagccccaaaatctacccgg	741
3	Chr9: 1033006	Csp6I	agctcaaaagacaaaaagacgaca	agtataacggcccaaccaaact	621
4	Chr9: 1213482	Csp6I	cccacaatccctgccagatt	tggggatttgccaactgcta	757
5	Chr9: 1751306	NcoI	ggcaagaagttaaagtttctatacccc	cggtgagaactgagtggtgg	609
6	Chr9: 1850884	HhaI	tgaccccaaatttgcatgcg	aggtggtgtttggctttagat	600
7	Chr9: 1859409	TaqI	cccaaaccccacctcacttt	ataccaacaggcacgtggtt	638
8	Chr9: 2170989	Eco321	gctcaattttgctgaaacgca	ggatattctcgacgccacgt	688
9	Chr9: 2183799	Bsp119I	acaggcgaatcgtgtccatt	tcaagagatttcgtgctggga	625
10	Chr9: 2209576	FspBI	aggtcacgtgttcgatccac	ccaaacgggagtagcctctg	729
11	Chr9: 2649156	FspBI	ccagaagggcagtggaatgt	accacttatttgtttttgtttcacct	799
12	Chr9: 2448325	BstBI	accacaatggcactttattcatga	tctcatgcaagcattacaaaatgg	726
13	Chr9: 2797644	VspI	ataagaaagggggacgggga	acatctgggtcctaggcctt	603
14	Chr9: 3425114	Csp6I	gtctttcagcttctaagttgagtca	aattgacacggtggactccc	649
15	Chr9: 4037550	HhaI	ctcttggcttcaccccactt	tctttgcctccgcttgatgt	752
16	Chr9: 4887996	Csp6I	tcctcttcttctccttgttcttt	tcgtctatcagtgacaaatgaca	662
	InDel		tggtagtgtgacaatcacattgaa	aattcccccaacgcaagcc	200
	Gene amplification		cgcccacaaaaacctcgact	gttactgtgcggtaaagcgg	826
			taagggtgggaggatgctgag	gcatgtatagggccatgatct	813
	CDS amplification		aaacgtatgtggtccgaagg	cagcccaattcacatcctct	862
			cccctctcgaacactttcag	cagcccaattcacatcctct	876
	qRT-PCR analysis		aaacgggttgtacccgagtc	ttactgtgcggtaaagcggt	158
			gacttggggctcataccgac	cacaacggcttgatgaacgg	209
	Internal control (Cla016178)		gaacttggcacctgtcctgt	gaacagtgcaacagcctcaa
